# Supplementary material for: Potassium binding by carbonyl clusters, halophilic adaptation and catalysis of Haloferax mediterranei D-2-hydroxyacid dehydrogenase
Source: Commun Biol. 2025 Aug 6;8:1170. doi: 10.1038/s42003-025-08587-7 (PMC12328707; doi:10.1038/s42003-025-08587-7)
Supplement: Supplementary file 2 — Supplementary Data 1 [file 42003_2025_8587_MOESM2_ESM.xlsx]

## Sheet: D2HDH
		Supporting Information for Supplementary Table 2. Surface properties of D2HDH and the MESOHADH, SALTIN and MESO_SALTIN comparion data sets - each on a different sheet.
		D2HDH from Haloferax meditteranei			D2HDH
		% exposed surface area				Mean % surface area exposed from side chains including CA
		PDB code	5mh5		Side Chain	All Side Chain atoms	non-polar side chain atoms	Polar, Positive or Negative side chain atoms
		non polar	43.2		D	14.4	3.8	10.6
		polar	56.8		E	19.2	6.1	13.2
		basic	8		R	11.2	4.1	7.1
		acidic	23.8		K	1.2	0.6	0.6
		polar uncharged	24.9		H	3.1	2.1	1
		total surface area /Å2	25000		S	2.9	1.6	1.3
					T	3.7	2.2	1.5
					F	1.4	1.4	0
					I	0.6	0.6	0
					V	2.2	2.2	0
					L	1.9	1.9	0
					A	4	4	0
					FIVL	6.1	6.1	0
					N	0.8	0.1	0.7
					Q	2	0.8	1.2
					P	6.6	6.6	0
					G	2.6	2.6	0
					Y	1.9	0.9	1
					W	0.3	0.2	0.1
					C	0	0	0
					M	0.6	0.6	0

## Sheet: MESOHADH
		Supporting Information for Supplementary Table 2. Surface properties of D2HDH and the MESOHADH, SALTIN and MESO_SALTIN comparion data sets - each on a different sheet.
						MESOHADH proteins																									% exposed surface area from individual side chains including CA for each MESOHADH protein
			MESOHADH proteins mean exposed surface properties				Mean % exposed surface area from individual side chains including CA																								Hydroxyphenylpyruvate reductase from Coleus blumei PDB:3ba1				D-isomer specific 2-hydroxyacid dehydrogenase from Desulfovibrio vulgaris PDB:5tx7				D-LACTATE DEHYDROGENASE FROM LACTOBACILLUS BULGARICUS PDB:1j4a				D-Lactate Dehydrogenase from Salmonella enterica subsp. enterica serovar Typhi PDB:4cuj				D-Erythronate-4-phosphate Dehydrogenase from Pseudomonas aeruginosa PDB:2o4c
			Mean % exposed surface area	sd		Side Chain	All Side Chain atoms	sd	non-polar side chain atoms	sd	Polar, Positive or Negative side chain atoms	sd			% exposed surface area properties of individual MESOHADH proteins															Side Chain	All Side Chain atoms	Non-Polar side chain atoms	Polar, Positive or Negative side chain atoms		All Side Chain atoms	Non-Polar side chain atoms	Polar, Positive or Negative side chain atoms		All Side Chain atoms	Non-Polar side chain atoms	Polar, Positive or Negative side chain atoms		All Side Chain atoms	Non-Polar side chain atoms	Polar, Positive or Negative side chain atoms		All Side Chain atoms	Non-Polar side chain atoms	Polar, Positive or Negative side chain atoms
		non polar	49.9	2.1		D	7.5	1.8	2.2	0.7	5.3	1.2		PDB code	3ba1	5tx7	1j4a	4cuj	2o4c	3oet	4xcv	4zqb	3jtm	4xyb	1mx3	1hku	2g76	4lsw		D	6.4	1.8	4.6		8.8	3.6	5.2		11	3	8		7.9	1.9	5.9		8.2	2.6	5.6
		polar	50.1	2.1		E	12.1	2.8	4.5	1.1	7.6	1.8		non polar	49.8	53.3	51.8	49	47.6	49.6	48.9	53	50	49.6	46.4	46.8	52.8	50.6		E	13.7	5.1	8.7		7.8	3.5	4.3		13.2	5.4	7.7		10.9	3.6	7.3		11.2	4	7.1
		basic	10.9	1.9		R	11.9	4.4	4.8	1.8	7.1	2.7		polar	50.2	46.7	48.2	51	52.4	50.4	51.1	47	50	50.4	53.6	53.2	47.2	49.4		R	11.2	4.7	6.5		13.3	6.6	6.7		6.2	2.5	3.7		6.7	2.3	4.4		20.3	7.7	12.7
		acidic	12.9	1.7		K	9.5	6.3	5.9	3.9	3.7	2.4		basic	11.5	7.7	9.2	10.1	13.5	11.3	12	10.6	10	10.8	12.5	12.5	7.1	11.1		K	11.3	6.3	4.9		2.4	1.6	0.8		14.3	8.8	5.5		12.3	6.9	5.4		1.9	1.3	0.6
		polar uncharged	26.3	2.3		H	2.3	1.3	1.5	0.9	0.8	0.5		acidic	13.2	9.5	15.7	13.3	12.8	11.5	15.1	12.2	13.5	12.2	11.6	11.4	12.9	13.5		H	0.9	0.6	0.3		3.2	1.9	1.2		2.5	1.7	0.9		2.4	1.5	0.9		1.9	1.3	0.6
		Mean total surface area /Å2	27600	2500		S	2.6	1.1	1.3	0.6	1.3	0.6		polar uncharged	25.5	29.6	23.3	27.6	26.1	27.6	24	24.2	26.5	27.4	29.5	29.3	27.2	24.9		S	2.7	1.2	1.4		4.6	2.5	2.2		0.8	0.6	0.2		2.4	1.2	1.2		2.2	1.3	0.9
						T	3.4	0.8	2.3	0.6	1.1	0.3		Mean total surface area /Å2	25600	24700	27000	27700	32300	33700	27600	27200	28700	27500	26700	27600	24000	26200		T	3.5	2.3	1.2		5	3.3	1.6		1.9	1.2	0.7		2.8	1.9	0.9		2.2	1.4	0.8
						F	1.8	1.3	1.8	1.3	0	0																		F	2.3	2.3	0		1.2	1.2	0		2.1	2.1	0		4.6	4.6	0		0.1	0.1	0
						I	1.8	0.7	1.8	0.7	0	0																		I	1.8	1.8	0		1.4	1.4	0		2.5	2.5	0		1.8	1.8	0		0.7	0.7	0
						V	2.4	0.8	2.4	0.8	0	0																		V	3.6	3.6	0		2.7	2.7	0		4.3	4.3	0		2.2	2.2	0		2	2	0
						L	3.2	1	3.2	1	0	0																		L	3.8	3.8	0		2.6	2.6	0		2.5	2.5	0		4.1	4.1	0		3.5	3.5	0
						A	4.2	2.2	4.2	2.2	0	0																		A	2.4	2.4	0		5.1	5.1	0		4.1	4.1	0		3.3	3.3	0		7.6	7.6	0
						FIVL	9.2	1.9	9.2	1.9	0	0																		FIVL	11.5	11.5	0		7.9	7.9	0		11.4	11.4	0		12.7	12.7	0		6.3	6.3	0
						N	3.5	1.7	0.9	0.5	2.6	1.3																		N	3.2	1	2.2		2.5	0.3	2.2		2.5	0.6	1.9		5.1	1.5	3.6		1.5	0.2	1.3
						Q	3.7	2.3	1.3	0.9	2.4	1.5																		Q	2	0.3	1.7		1.9	1	0.9		4.8	1.9	2.9		6.1	2.2	3.9		4.9	1.5	3.4
						P	5.8	2.1	5.8	2.1	0	0																		P	7.7	7.7	0		8.3	8.3	0		5.2	5.2	0		3.7	3.7	0		6.2	6.2	0
						G	2.4	0.4	2.4	0.4	0	0																		G	2.1	2.1	0		2.9	2.9	0		2.6	2.6	0		2.5	2.5	0		3.1	3.1	0
						Y	1.9	1	1.2	0.6	0.7	0.4																		Y	1.7	1.1	0.6		2.5	1.3	1.2		1.6	0.7	0.9		3.5	2.2	1.3		0.6	0.3	0.3
						W	0.7	0.5	0.6	0.4	0.1	0.1																		W	0.5	0.4	0.1		1	0.9	0.1		0.6	0.5	0.1		0	0	0		1.8	1.4	0.5
						C	0.2	0.2	0.1	0.1	0.1	0.1																		C	0.3	0.2	0.1		0.1	0.1	0		0	0	0		0.6	0.2	0.4		0.2	0.1	0.1
						M	0.7	0.5	0.7	0.5	0	0																		M	0.2	0.2	0		1.1	1.1	0		0.6	0.6	0		0.3	0.3	0		0.2	0.2	0

## Sheet: SALTIN
	Supporting Information for Supplementary Table 2. Surface properties of D2HDH and the MESOHADH, SALTIN and MESO_SALTIN comparion data sets - each on a different sheet.
					Saltin proteins																						% exposed surface area from individual side chains including CA for each SALTIN protein
		SALTIN proteins mean exposed surface properties				Mean % exposed surface area from individual side chains including CA																				Mesophilic protein	RNase H1 from halophilic archaeon Halobacterium salinarum NRC-1 PDB:4e19				RosR from Halobacterium salinarum NRC-1 PDB:6f5c				Malate dehydrogenase from Haloferax volcanii PDB:4bgu				Glucose dehydrogenase mutant from Haloferax mediterranei PDB:2b5w				Malate dehydrogenase from Salinibacter ruber PDB:3nep				GlnK2 from Haloferax mediterranei PDB:4ozj
		Mean % exposed surface area	sd		Side Chain	All Side Chain atoms	sd	non-polar side chain atoms	sd	Polar, Positive or Negative side chain atoms	sd				% exposed surface area properties of individual SALTIN proteins											Side Chain	All Side Chain atoms	Non-Polar side chain atoms	Polar, Positive or Negative side chain atoms		All Side Chain atoms	Non-Polar side chain atoms	Polar, Positive or Negative side chain atoms		All Side Chain atoms	Non-Polar side chain atoms	Polar, Positive or Negative side chain atoms		All Side Chain atoms	Non-Polar side chain atoms	Polar, Positive or Negative side chain atoms		All Side Chain atoms	Non-Polar side chain atoms	Polar, Positive or Negative side chain atoms		All Side Chain atoms	Non-Polar side chain atoms	Polar, Positive or Negative side chain atoms
	non polar	43.2	2.3		D	17.2	3.2	4.4	0.6	12.7	2.7			PDB code	4e19	6f5c	4bgu	2b5w	3nep	4ozj	4hro	6f5z				D	14.8	3.9	10.9		14	4.4	9.7		23	5	18		13.1	3.3	9.8		19.3	4.9	14.3		17.8	4.6	13.2
	polar	56.8	2.3		E	14.5	4.4	4.4	1.3	10.1	3.3			non polar	42.3	39.3	41.6	42.1	45.7	44	45.7	44.8				E	8.5	2.3	6.2		20.2	5.6	14.6		14.4	3.8	10.7		20	5.6	14.4		12.4	5.1	7.3		9.2	2.8	6.4
	basic	8.7	2.6		R	9.7	4.1	3.5	1.4	6.2	2.7			polar	57.7	60.7	58.4	57.9	54.3	56	54.3	55.2				R	17.6	6.5	11.1		12.8	4	8.8		4.8	1.9	2.9		9.8	3.5	6.3		8.9	3.5	5.4		5.1	2	3.1
	acidic	23	3.3		K	5	2.7	2.6	1.6	2.4	1.2			basic	12.3	12.5	4.8	8.9	8.1	7.4	7.7	7.5				K	1.6	0.4	1.2		7.4	3.7	3.7		4.5	2.5	1.9		5.2	2.8	2.3		7.3	4.5	2.8		8.9	4.6	4.3
	polar uncharged	25.2	2.1		H	3	1.8	2	1.2	1	0.6			acidic	17.8	24.3	28.7	24.3	21.6	19.6	23.4	24				H	1.6	1.1	0.5		2.1	1.5	0.6		1.5	0.9	0.6		2.2	1.6	0.7		2.3	1.5	0.8		4.1	2.6	1.5
	Mean total surface area /Å2	21700	15000		S	2	0.8	1.1	0.5	1	0.4			polar uncharged	27.6	23.9	25	24.8	24.5	29	23.1	23.6				S	1.2	0.9	0.4		1.3	0.5	0.8		2	1.2	0.8		3.5	2	1.5		1.3	0.4	0.8		2.7	1.1	1.6
					T	3.7	1.2	2.4	0.7	1.4	0.5			Mean total surface area /Å2	6700	11500	43400	28500	41500	13600	5000	23600				T	5	3	2		4.1	2.8	1.3		3.3	2.1	1.2		3.7	2.1	1.6		2.8	1.6	1.3		5.4	3.2	2.2
					F	1.1	0.8	1.1	0.8	0	0															F	1.5	1.5	0		0.9	0.9	0		0.9	0.9	0		1.8	1.8	0		0.2	0.2	0		0.3	0.3	0
					I	1.3	1.1	1.3	1.1	0	0															I	1.3	1.3	0		0.4	0.4	0		3.5	3.5	0		0.7	0.7	0		2.3	2.3	0		1	1	0
					V	2.8	1.1	2.8	1.1	0	0															V	2.6	2.6	0		1.3	1.3	0		1.8	1.8	0		3.9	3.9	0		2	2	0		4.6	4.6	0
					L	2.2	0.9	2.2	0.9	0	0															L	1.7	1.7	0		3.3	3.3	0		1.5	1.5	0		1.6	1.6	0		3.8	3.8	0		2.1	2.1	0
					A	3.9	2.1	3.9	2.1	0	0															A	3.9	3.9	0		3.1	3.1	0		3.3	3.3	0		1.9	1.9	0		2.8	2.8	0		3.5	3.5	0
					FIVL	7.5	0.8	7.5	0.8	0	0															FIVL	7	7	0		5.9	5.9	0		7.7	7.7	0		8.1	8.1	0		8.3	8.3	0		8	8	0
					N	3.1	2.2	0.8	0.6	2.4	1.6															N	5.9	1.6	4.3		6.8	1.6	5.3		2.5	0.6	1.9		1.1	0.2	0.9		2.3	0.6	1.8		3	1	1.9
					Q	2.2	1.6	0.7	0.6	1.5	1.1															Q	2.3	0.6	1.7		0.3	0	0.3		4.1	1.2	2.9		2.2	0.5	1.7		3.5	1.7	1.9		3.7	1	2.7
					P	3.3	1.1	3.3	1.1	0	0															P	3.8	3.8	0		1	1	0		3.9	3.9	0		4.7	4.7	0		3.2	3.2	0		4.1	4.1	0
					G	2.9	1.1	2.9	1.1	0	0															G	3.7	3.7	0		1.2	1.2	0		2.7	2.7	0		2.6	2.6	0		3.7	3.7	0		3.6	3.6	0
					Y	1.8	1.3	1.1	0.9	0.7	0.4															Y	0.6	0.2	0.4		3.6	2.6	1.1		3.5	2.1	1.3		1.3	0.6	0.7		2.4	1.3	1.1		0	0	0
					W	1	1.2	0.8	0.9	0.2	0.3															W	3.2	2.5	0.7		0.4	0.4	0.1		0.2	0.2	0		1.2	1	0.2		0.3	0.2	0.1		0	0	0
					C	0	0.1	0	0	0	0															C	0	0	0		0	0	0		0	0	0		0.2	0.1	0.1		0	0	0		0	0	0
					M	0.6	0.5	0.6	0.5	0	0															M	0	0	0		0	0	0		1.2	1.2	0		0.8	0.8	0		1.1	1.1	0		0.2	0.2	0

## Sheet: MESO_SALTIN
	Supporting Information for Supplementary Table 2. Surface properties of D2HDH and the MESOHADH, SALTIN and MESO_SALTIN comparion data sets - each on a different sheet.
					MESOSALTIN proteins																					% exposed surface area from individual side chains including CA for each MESOSALTIN
		MESOSALTIN proteins mean exposed surface properties				Mean % exposed surface area from individual side chains including CA																			protein	L-lactate dehydrogenase from Bacillus subtilis PDB:3pqd				human molybdopterin synthase complex PDB:5mpo				RNASE H domain of rv2228c from mycobacterium tuberculosis PDB:3hst				RebM from Lentzea aerocolonigenes PDB:3bus				Q4KFT4_PSEF5 protein from Pseudomonas fluorescens PDB:2pk7				short chain alcohol dehydrogenase (rspB) from E. coli PDB:4ilk
		Mean % exposed surface area	sd		Side Chain	All Side Chain atoms	sd	non-polar side chain atoms	sd	Polar, Positive or Negative side chain atoms	sd				% exposed surface area properties of individual MESOSALTIN proteins											All Side Chain atoms	Non-Polar side chain atoms	Polar, Positive or Negative side chain atoms		All Side Chain atoms	Non-Polar side chain atoms	Polar, Positive or Negative side chain atoms		All Side Chain atoms	Non-Polar side chain atoms	Polar, Positive or Negative side chain atoms		All Side Chain atoms	Non-Polar side chain atoms	Polar, Positive or Negative side chain atoms		All Side Chain atoms	Non-Polar side chain atoms	Polar, Positive or Negative side chain atoms		All Side Chain atoms	Non-Polar side chain atoms	Polar, Positive or Negative side chain atoms
	non polar	3.7	2.1		D	7.3	2.8	2.2	0.9	5.2	2.2			PDB code	3pqd	5mpo	3hst	3bus	2pk7	4ilk	1gv1	2xbp	5h20		D	8	1.9	6		4.9	1.3	3.6		5.3	1.8	3.5		10.7	2.7	8		9.7	4	5.7		4	1.2	2.8
	polar	35.5	24.1		E	11.1	3.3	3.9	1.4	7.2	2.1			non polar	50.1	55.4	49.2	48.9	56.7	49.5	51.2	44.1	50.3		E	13	4.5	8.5		13.1	5.4	7.7		3.8	0.8	3		11.1	3.3	7.8		8.5	3.5	4.9		13.4	4.7	8.8
	basic	34.2	23.2		R	8.7	5	3.4	1.7	5.4	3.5			polar	49.9	44.6	50.8	51.1	43.3	50.5	48.8	55.9	49.7		R	2.1	0.8	1.3		5.6	3.5	2.1		16.5	5.8	10.7		15.8	5.6	10.2		8.4	4.4	4.1		4.1	1.5	2.6
	acidic	7.2	5.2		K	11	4.9	6.7	3	4.3	2.3			basic	7.9	2.1	14.9	11.6	7.6	8.4	10.3	14.1	10.6		K	15.7	9.1	6.6		2.5	2.5	0		11	6.9	4.2		3.1	1.7	1.3		14.3	10.8	3.5		13.3	7.5	5.7
	polar uncharged	8.2	6.7		H	2	1.9	1.3	1.3	0.6	0.6			acidic	14.5	11.3	6.5	15.9	10.7	11.5	13.8	14.9	12		H	4	2.6	1.4		0.7	0.5	0.2		2.4	1.6	0.8		1.2	0.7	0.4		0	0	0		5.9	4	1.9
	Mean total surface area /Å2	19400	15700		S	3	1.4	1.6	0.8	1.4	0.8			polar uncharged	26.9	31.2	29.4	23.7	25	30.5	24.7	26.8	27.1		S	1.9	1.1	0.8		4.4	1.8	2.6		3.9	2.2	1.7		3.4	2.3	1.2		2.1	1.6	0.5		4.1	2.1	2
					T	4	2.5	2.7	1.8	1.2	0.7			Mean total surface area /Å2	44600	4700	7000	12600	7000	26600	44700	15500	11500		T	1.6	1.2	0.3		3.2	2.1	1.1		3.5	2.8	0.7		3.1	2.1	1		10	7.3	2.7		4.3	2.8	1.5
					F	1.3	1.2	1.3	1.2	0	0														F	1.9	1.9	0		2.3	2.3	0		0	0	0		2.5	2.5	0		0	0	0		1.6	1.6	0
					I	3.1	1.3	3.1	1.3	0	0			SALTIN homologue	4bgu	4hro	4e19	6f5z chain A	6f5z chain C	2b5w	3nep	40zj	6f5c		I	2.4	2.4	0		4.8	4.8	0		0.7	0.7	0		2.6	2.6	0		4.9	4.9	0		3.6	3.6	0
					V	3.2	1.1	3.2	1.1	0	0														V	3	3	0		3.6	3.6	0		4	4	0		3.6	3.6	0		0.9	0.9	0		2.2	2.2	0
					L	3.8	2.1	3.8	2.1	0	0														L	3.3	3.3	0		4.1	4.1	0		4.1	4.1	0		3	3	0		8.5	8.5	0		2.5	2.5	0
					A	3.6	1.7	3.6	1.7	0	0														A	2.5	2.5	0		2.7	2.7	0		6	6	0		6.9	6.9	0		2.7	2.7	0		3.2	3.2	0
					FIVL	11.4	2.3	11.4	2.3	0	0														FIVL	10.6	10.6	0		14.9	14.9	0		8.8	8.8	0		11.7	11.7	0		14.3	14.3	0		9.8	9.8	0
					N	3.8	2.1	1.1	0.5	2.7	1.8														N	6.2	1.3	4.9		1.5	1.5	0		4.2	1	3.3		3.3	0.9	2.5		0	0	0		3.7	1.2	2.5
					Q	5.1	3.1	1.7	1.2	3.3	2														Q	3.9	1.4	2.4		11.2	4.3	6.9		6.3	1.8	4.5		2.9	1	1.9		0	0	0		4.8	1.4	3.4
					P	4	1.8	4	1.8	0	0														P	2.9	2.9	0		7.6	7.6	0		3	3	0		5.4	5.4	0		4.5	4.5	0		3.8	3.8	0
					G	2.2	0.6	2.2	0.6	0	0														G	2.9	2.9	0		2.7	2.7	0		1.5	1.5	0		2.4	2.4	0		1.1	1.1	0		2.3	2.3	0
					Y	2.6	1.6	1.6	1	1	0.7														Y	4.8	3.2	1.6		2.8	1.9	0.9		2.7	1.3	1.4		1	0.4	0.6		0.2	0.2	0		2.2	1.4	0.8
					W	1	1	0.9	0.9	0.1	0.1														W	0.8	0.8	0.1		0.8	0.7	0		3	2.7	0.3		0.6	0.6	0		0	0	0		1.1	0.9	0.2
					C	0.2	0.3	0.1	0.2	0.1	0.1														C	0	0	0		0	0	0		0	0	0		0	0	0		0.7	0.7	0.1		0.6	0.3	0.3
					M	0.6	1	0.6	1	0	0														M	1.6	1.6	0		0	0	0		0.1	0.1	0		0	0	0		0	0	0		0.2	0.2	0
[truncated: 9 more columns]
