# Supplementary material for: Potassium binding by carbonyl clusters, halophilic adaptation and catalysis of Haloferax mediterranei D-2-hydroxyacid dehydrogenase
Source: Commun Biol. 2025 Aug 6;8:1170. doi: 10.1038/s42003-025-08587-7 (PMC12328707; doi:10.1038/s42003-025-08587-7)
Supplement: Supplementary file 3 — Supplementary Data 2 [file 42003_2025_8587_MOESM3_ESM.xlsx]

## Sheet: act-KCl
	Supporting Information Figure 4a
					KCl conc (M)
		0.04	0.5	1	1.5	2	2.5	3	3.5	4
Specific activity	NADPH-rep1	1.62	2.73	3.3	3.46	3.55	3.33	3.35	2.93	2.82
(U/mg)	NADPH-rep2	1.59	3	3.37	3.49	3.42	3.31	3.31	3.07	2.77
	NADPH-rep3	1.69	3	3.51	3.49	3.32	3.47	3.35	3.15	2.84
	NADPH-av	1.63	2.91	3.39	3.48	3.43	3.37	3.34	3.05	2.81
	NADH-rep1	2.39	2.45	2.09	2.52	2.35	3.07	3.49	3.97	3.86
	NADH-rep2	2.07	2.97	2.08	2.21	2.35	2.88	3.4	3.97	3.97
	NADH-rep3	2.63	2.39	2.15	1.99	2.41	3	3.21	3.65	3.81
	NADH-av	2.36	2.6	2.11	2.24	2.37	2.98	3.37	3.86	3.88

## Sheet: act-MgCl2
	Supporting Information Figure 4b
				MgCl2/mM
			0	60	120	240	360	480	720	1080	1500
	specific activity	NADPH/U rep1	3.09	3.35	2.83	2.83	2.7	2.65	1.72	0.72	0.13
	(U/mg)	NADPH/U rep2	2.96	3.35	3.22	3.48	2.57	2.56	1.58	0.31	0.03
		NADPH/U rep3	3.35	2.96	3.09	2.96	2.83	2.56	1.87	0.61	0.09
		av NADPH/U	3.13	3.22	3.05	3.09	2.7	2.59	1.72	0.55	0.08
		NAD/U rep1	2.6	2.1	1.54	1.27	1	0.82	0.51	0.4	0
		NAD/U rep2	2.36	2.36	1.73	0.84	0.69	0.66	0.26	0.46	0
		av NAD/U	2.48	2.23	1.635	1.055	0.845	0.74	0.385	0.43	0

## Sheet: tm-kcl-nacl
Supporting Information Figure 4c
		salt conc (M)
		0	1	2	3	4
Tm	KCL rep1	42.65	58.62	63.89	68.74	71.65
	KCL rep2	42.43	58.53	64.1	69.42	71.21
	KCL rep3	42.19	58.35	63.86	69.2	70.42
	KCLAverage	42.42	58.5	63.95	69.12	71.09
	NACL rep 1	40.6	57.44	62.74	67.61	68.6
	NACL rep2	40.14	57.43	62.65	67.19	68.77
	NACL rep3	40.19	57.54	62.38	67.73	68.59
	NaCl Average	40.31	57.47	62.59	67.51	68.6533

## Sheet: Tm-MgCl2
Supporting Information Figure 4d
				MGCL2 concentration (M)
		0	0.1	0.2	0.3	0.4	0.5
Tm	mgcl2-rep1	70.23	69.38	68.27	66.86	68.08	67.5
	mgcl2-rep2	70.3	69.21	68.64	67.05	68.09	67.6
	mgcl2-rep3	70.27	69.16	68.72	66.37	67.88	67.55
	AVERAGE	70.27	69.25	68.54	66.76	68.02	67.55

## Sheet: act-org-solv
Supporting Information Figure 4e
					2-ketohexanoic acid oncentration (mM)
			12.5	10	8	6.6	5	4	2	1	0
	Specific activity	20%gly-rep1	1.7293	1.5846	1.4019	1.5861	1.4321	1.3521	1.138	0.9761	0
	(U/mg)	20%gly-rep2	1.5136	1.4173	1.3212	1.4176	1.2901	1.197	1.061	0.7321	0
		20%gly-rep3	1.5961	1.261	1.3824	1.2781	1.2702	1.126	0.9567	0.7345	0
		20%gly-av-3	1.613	1.42097	1.3685	1.42727	1.3308	1.22503	1.0519	0.814233	0
		20%EtoH-rep1	2.143	2.2417	2.001	1.886	1.905	1.851	1.7256	1.3776	0
		20%EtoH-rep2	2.0062	2.1896	1.9451	1.777	1.7841	1.705	1.6887	1.1541	0
		20%EtoH-rep3	1.9051	2.012	1.985	1.624	1.8754	1.8457	1.5461	1.1123	0
		20%EtoH-av3-calc	2.0181	2.14777	1.97703	1.76233	1.85483	1.80057	1.65347	1.21467	0
		20%DMSO-rep1	0.8551	0.8131	0.6826	0.7271	0.7183	0.6421	0.5736	0.4778	0
		20%DMSO-rep2	0.6165	0.7103	0.646	0.6996	0.6882	0.5902	0.5801	0.4084	0
		20%DMSO-rep3	0.7031	0.6116	0.6309	0.6153	0.5791	0.5782	0.4681	0.4846	0
		20%DMSO-av	0.724903	0.71168	0.653167	0.680667	0.661867	0.6035	0.5406	0.456933	0
		2M NaCl-av	2.418	2.3935	2.253	2.1731	2.013	1.967	1.85	1.53	0
		2M NaCl-rep1	2.549	2.5076	2.3951	2.256	2.1225	2.1303	1.9784	1.668
		2M NaCl-rep2	2.222	2.1782	2.1289	2.0871	2.0366	1.6832	1.783	1.4494
		2M NaCl-rep3	2.483	2.4946	2.2346	2.1762	1.88	2.0875	1.7887	1.4727

## Sheet: kinetics in 4M KCl
Supporting Information Table 2
		4M KCl; 50mM HEPES pH 8.0
		NADH
		20mM 2-KHA
		D2HDH 0.375uM
		[NADH]	∆A/min
		mM
		0.05	0.1
			0.2
		0.1	0.32
			0.33
		0.15	0.39
			0.38
		0.2	0.34
			0.4
		0.25	0.4
			0.37
		0.3	0.38
			0.37
		4M KCl; 50mM HEPES pH 8.0
		NADPH
		4mM 2-KHA
		[NADPH]	∆A/min
		mM
		0.05	0.226
			0.25
		0.1	0.26
			0.33
		0.15	0.25
			0.25
		0.2	0.32
			0.32
		0.25	0.3
			0.34
		0.3	0.21
			0.3
